# Supplementary material for: Detection of Genes Associated with Polymyxin and Antimicrobial Peptide Resistance in Isolates of Pseudomonas aeruginosa
Source: Int J Mol Sci. 2025 Oct 29;26(21):10499. doi: 10.3390/ijms262110499 (PMC12607733; doi:10.3390/ijms262110499)
Supplement: Supplementary file 1 [file ijms-26-10499-s001.zip]

Archive with 1 entries (1 files):
- ijms-3914841-supplementary.pdf
